# Supplementary material for: Modeling Dengue Vector Dynamics under Imperfect Detection: Three Years of Site-Occupancy by Aedes aegypti and Aedes albopictus in Urban Amazonia
Source: PLoS One. 2013 Mar 5;8(3):e58420. doi: 10.1371/journal.pone.0058420 (PMC3589427; doi:10.1371/journal.pone.0058420)
Supplement: Table S1 — The complete sets of site-occupancy dynamic models. (XLSX) [file pone.0058420.s001.xlsx]

## Sheet: Model sets
Stage I
Aedes aegypti 13 months
Model	Parameters	AICc	deltaAICc	Likelihood	AICc weight	neg(2LogLike)
ψ(tmax-2-week-lag),γ(.),p(observer)	5	2593.32	0	1	0.401589	2582.1
ψ(tmax-2-week-lag,control),γ(.),p(observer)	6	2594.05	0.72551	0.695757	0.279408	2580.3
ψ(tmax-2-week-lag,house),γ(.),p(observer)	6	2595.73	2.40551	0.300366	0.120623	2581.98
ψ(tmax-2-week-lag,control,house),γ(.),p(observer)	7	2596.28	2.95849	0.22781	0.0914858	2579.9
ψ(tmean-1-week-lag,control),γ(.),p(observer)	6	2597.64	4.31551	0.115584	0.0464174	2583.89
ψ(.),γ(.),p(observer) [null]	4	2598.74	5.41551	0.0666863	0.0267805	2589.94
ψ(tmean-1-week-lag,control,house),γ(.),p(observer)	7	2600.24	6.91849	0.0314535	0.0126314	2583.86
ψ(yard),γ(.),p(observer)	5	2600.69	7.37	0.0250972	0.0100787	2589.47
ψ(house),γ(.),p(observer)	5	2601.14	7.82	0.0200405	0.00804804	2589.92
ψ(tmean-1-week-lag),γ(.),p(.)	4	2603.16	9.83551	0.00731554	0.00293784	2594.36
Aedes albopictus 13 months
Model	Parameters	AICc	deltaAICc	Likelihood	AICc weight	neg(2LogLike)
ψ(tmin-1-week-lag,house),γ(.),p(.)	5	2500.23	0	1	0.338913	2489.01
ψ(tmin-1-week-lag,house,control-lag),γ(.),p(.)	6	2501.1	0.86551	0.648719	0.219859	2487.35
ψ(tmin-1-week-lag,house,control),γ(.),p(.)	6	2502.74	2.50551	0.285717	0.0968329	2488.99
ψ(tmin-1-week-lag),γ(.),p(.)	4	2502.97	2.73551	0.254678	0.0863136	2494.17
ψ(house),γ(.),p(.)	4	2503.23	2.99551	0.223632	0.0757916	2494.43
ψ(tmin-1-week-lag,control-lag),γ(.),p(.)	5	2503.74	3.51	0.172907	0.0586004	2492.52
ψ(house,control-lag),γ(.),p(.)	5	2504.64	4.41	0.110251	0.0373653	2493.42
ψ(tmin-1-week-lag,control),γ(.),p(.)	5	2505.38	5.15	0.0761538	0.0258095	2494.16
ψ(house,control),γ(.),p(.)	5	2505.59	5.36	0.0685632	0.0232369	2494.37
ψ(.),γ(.),p(.) [null]	3	2505.87	5.6361	0.0597223	0.0202406	2499.4
ψ(control-lag),γ(.),p(.)	4	2507.19	6.95551	0.0308766	0.0104645	2498.39
ψ(control),γ(.),p(.)	4	2508.12	7.88551	0.0193947	0.00657311	2499.32
Stage II
Aedes aegypti 38 months
Model	Parameters	AICc	deltaAICc	Likelihood	AICc weight	neg(2LogLike)
ψ(tmax-2-week-lag),γ(.),p(trap,observer)	6	7013.56	0	1	0.457	6999.81
ψ(tmax-1-week-lag),γ(.),p(trap,observer)	6	7014.54	0.98	0.61	0.28	7000.79
ψ(tmean-2-week-lag),γ(.),p(trap,observer)	6	7016.11	2.55	0.28	0.128	7002.36
ψ(tmean-1-week-lag),γ(.),p(trap,observer)	6	7016.62	3.06	0.22	0.099	7002.87
ψ(rain-1-week-lag),γ(.),p(trap,observer)	6	7019.85	6.29	0.04	0.02	7006.1
ψ(tmin-2-week-lag),γ(.),p(trap,observer)	6	7021.15	7.59	0.02	0.01	7007.4
ψ(tmin-1-week-lag),γ(.),p(trap,observer)	6	7023.37	9.81	0.01	0.003	7009.62
ψ(tmin-4-week-lag),γ(.),p(trap,observer)	6	7024.34	10.78	0	0.002	7010.59
ψ(tmax-4-week-lag),γ(.),p(trap,observer)	6	7025.22	11.66	0	0.001	7011.47
ψ(tmean-4-week-lag),γ(.),p(trap,observer)	6	7027.24	13.68	0	0	7013.49
ψ(.),γ(.),p(trap,observer) [null]	5	7032.82	19.26	0	0	7021.6
Aedes albopictus 38 months
Model	Parameters	AICc	deltaAICc	Likelihood	AICc weight	neg(2LogLike)
ψ(tmin-1-week-lag),γ(.),p(trap)	5	6418.99	0	1	1	6407.77
ψ(rain-4-week-lag),γ(.),p(trap)	5	6440.39	21.4	0	0	6429.17
ψ(.),γ(.),p(trap) [null]	4	6466.26	47.27	0	0	6457.46
